# Supplementary material for: ﻿Digitization of the historical Herbarium of Michele Guadagno at Pisa (PI-GUAD)
Source: PhytoKeys. 2023 Oct 12;234:107–25. doi: 10.3897/phytokeys.234.109464 (PMC10587777; doi:10.3897/phytokeys.234.109464)
Supplement: Supplementary material 1 — Supplementary data [file phytokeys-234-107_article-109464__-s001.xlsx]

## Sheet: S1_Bibliography M. Guadagno
Guadagno M. 1909. Una escursione botanica a Monte Sacro di Novi in Lucania nel luglio 1907. Bullettino dell’Orto Botanico della Regia Università di Napoli 2(2): 235–250.
Guadagno M. 1909. Note di erbario. Bullettino dell’Orto Botanico della Regia Università di Napoli 2(3): 461–466.
Guadagno M. 1910. L’Epipogium aphyllum (Schm.) nell’Italia meridionale. Bullettino dell’Orto Botanico della Regia Università di Napoli 2(4): 521–524.
Guadagno M. 1912. A proposito di due specie di felci da escludersi dalla flora napoletana. Bullettino della Società Botanica Italiana 4: 94–98.
Guadagno M. 1913. Prime notizie sulla vegetazione delle Isole Sirenuse (4 fig.). Bullettino dell’Orto Botanico della Regia Università di Napoli. 3: 75–92.
Guadagno M. 1914. A proposito del Thymus striatus Vahl. Bullettino dell’Orto Botanico della Regia Università di Napoli. 4: 223–230.
Guadagno M. 1914. Sulla nomenclatura di alcune Rubie della flora europea Bullettino della Società Botanica Italiana 4: 28–33.
Guadagno M. 1918. La Carex grioletii Roem. nella penisola Sorrentina. Bullettino dell’Orto Botanico della Regia Università di Napoli. 5: 285–288.
Guadagno M. 1918. La vegetazione della Penisola Sorrentina. Parte I, II e III (geologia, storia delle esplorazioni, bibliografia). Bullettino dell’Orto Botanico della Regia Università di Napoli. 5: 133–178.
Guadagno M. 1922. Note ed aggiunte alla flora dell’isola di Capri. Nuovo Giornale Botanico Italiano, nuova serie 29: 44–66.
Guadagno M. 1923. La “Macchia” nel paesaggio di Capri e la sua protezione. Comunicazione fatta al congresso del paesaggio di Capri (1922). G. Casella Ed., Napoli.
Guadagno M. 1923. La vegetazione del Monte Nuovo e le sue origini. Bollettino della Società dei Naturalisti in Napoli 35: 238–306 (+ 4 fig. e 1 carta).
Guadagno M. 1924. La vegetazione della Penisola Sorrentina. Parte IV (elenco sistematico delle specie e varietà). Bullettino dell’Orto Botanico della Regia Università di Napoli. 7: 67–128.
Guadagno M. 1925. Rapporti tra pioggia e vegetazione della costiera amalfitana. Bollettino della Società dei Naturalisti in Napoli 39: 74–84.
Guadagno M. 1926. La vegetazione della Penisola Sorrentina. Dicotyledoneae. Bullettino dell’Orto Botanico della Regia Università di Napoli. 8: 239–268.
Guadagno M. 1931. Flora Caprearum Nova. Archivio Botanico 7: 7 –38; 145–176; 244–275.
Guadagno M. 1932. Flora Caprearum Nova. Archivio Botanico 8: 65–80; 143–158; 275–295.

## Sheet: S2_other Herbaria
COUNTRY	HERBARIUM	NUMBER OF SPECIMENS
Spain	Real Jardín Botánico (Madrid)	538
Holland	Naturalis (Leiden)	51
Sweden	Swedish Museum of Natural History	27
France	Muséum National d'Histoire Naturelle (Paris)	10
Austria	Karl-Franzens-Universität Graz	8
Germany	Technische Universität Dresden	7
Sweden	Lund University	7
Austria	Universität Wien	5
Australia	Royal Botanic Gardens & Domain Trust (Sydney)	4
Sweden	Biological Museum, Oskarshamn	4
USA	Harvard University	4
Australia	Royal Botanic Gardens Victoria (Melbourne)	2
Austria	Universalmuseum Joanneum (Graz)	2
Austria	Naturhistorisches Museum Wien	2
Brazil	Museu Botânico Municipal (Paraná, Brazil)	2
Germany	Leibniz Institute of Plant Genetics and Crop Plant Research (IPK)	2
Czech Republic	Masaryk University (Brno-Bohunice)	2
USA	The New York Botanical Garden	2
Germany	Botanischer Garten und Botanisches Museum Berlin-Dahlem	1
Czech Republic	Charles University in Prague	1
Sweden	Umeå University	1
Switzerland	Conservatoire et Jardin botaniques de la Ville de Genève	1
UK	Royal Botanic Garden Edinburgh	1
USA	Missouri Botanical Garden	1

## Sheet: S3_Families
Acanthaceae	50
Achariaceae	1
Acoraceae	2
Actinidiaceae	1
Agavaceae	1
Aizoaceae	14
Alismataceae	27
Alstroemeriaceae	1
Amaranthaceae	385
Amaryllidaceae	344
Anacardiaceae	42
Annonaceae	1
Apiaceae	1525
Apocynaceae	122
Aponogetonaceae	1
Aquifoliaceae	12
Araceae	62
Araliaceae	19
Araucariaceae	4
Arecaceae	1
Aristolochiaceae	63
Asparagaceae	328
Asphodelaceae	49
Aspleniaceae	216
Asteraceae	5972
Atherospermataceae	2
Athyriaceae	15
Balsaminaceae	7
Begoniaceae	4
Berberidaceae	22
Betulaceae	109
Biebersteiniaceae	2
Bignoniaceae	3
Blechnaceae	18
Boraginaceae	762
Brassicaceae	1794
Bromeliaceae	2
Butomaceae	3
Buxaceae	4
Cactaceae	3
Calceolariaceae	2
Calophyllaceae	1
Calycanthaceae	2
Campanulaceae	606
Cannabaceae	15
Capparaceae	20
Caprifoliaceae	81
Caryocaraceae	1
Caryophyllaceae	2070
Casuarinaceae	5
Celastraceae	39
Ceratophyllaceae	2
Chrysobalanaceae	4
Cistaceae	423
Cleomaceae	8
Clethraceae	1
Colchicaceae	38
Commelinaceae	7
Convolvulaceae	226
Coriariaceae	2
Cornaceae	28
Crassulaceae	297
Cucurbitaceae	32
Cunoniaceae	3
Cupressaceae	89
Cyatheaceae	2
Cycadaceae	3
Cymodoceaceae	1
Cynomoriaceae	3
Cyperaceae	996
Cystopteridaceae	50
Cytinaceae	2
Datiscaceae	1
Davalliaceae	1
Dennstaedtiaceae	10
Diapensiaceae	7
Dicksoniaceae	1
Didymochlaenaceae	1
Dilleniaceae	3
Dioscoreaceae	19
Dipsacaceae	351
Droseraceae	20
Drosophyllaceae	2
Dryopteridaceae	136
Ebenaceae	7
Elaeagnaceae	7
Elaeocarpaceae	2
Elatinaceae	7
Ephedraceae	20
Equisetaceae	85
Ericaceae	278
Eriocaulaceae	1
Erythroxylaceae	2
Escalloniaceae	1
Euphorbiaceae	462
Fabaceae	3981
Fagaceae	176
Francoaceae	3
Frankeniaceae	30
Garryaceae	1
Gentianaceae	331
Geraniaceae	390
Gerrardinaceae	1
Gesneriaceae	9
Ginkgoaceae	2
Gleicheniaceae	1
Goodeniaceae	6
Griseliniaceae	1
Grossulariaceae	23
Haemodoraceae	1
Haloragaceae	11
Hamamelidaceae	3
Humiriaceae	1
Hydrangeaceae	5
Hydrocharitaceae	23
Hydrostachyaceae	1
Hymenophyllaceae	8
Hypericaceae	185
Hypoxidaceae	7
Icacinaceae	2
Iridaceae	292
Isoëtaceae	17
Iteaceae	2
Ixioliriaceae	1
Juglandaceae	4
Juncaceae	281
Juncaginaceae	11
Lamiaceae	2260
Lardizabalaceae	1
Lauraceae	16
Lentibulariaceae	35
Liliaceae	143
Limeaceae	1
Limnanthaceae	1
Linaceae	187
Linderniaceae	7
Lindsaeaceae	2
Loasaceae	1
Loganiaceae	2
Loranthaceae	7
Lycopodiaceae	30
Lythraceae	55
Magnoliaceae	3
Malpighiaceae	6
Malvaceae	260
Marantaceae	1
Marsileaceae	6
Mazaceae	2
Melanthiaceae	13
Melastomataceae	14
Meliaceae	7
Menispermaceae	2
Menyanthaceae	5
Mettenusiaceae	1
Molluginaceae	9
Monimiaceae	3
Moraceae	22
Myricaceae	4
Myristicaceae	1
Myrtaceae	90
Nartheciaceae	7
Neuradaceae	1
Nitrariaceae	5
Nyctaginaceae	5
Nymphaeaceae	17
Nyssaceae	2
Ochnaceae	5
Oleaceae	121
Onagraceae	159
Onocleaceae	3
Ophioglossaceae	20
Orchidaceae	628
Orobanchaceae	522
Osmundaceae	6
Oxalidaceae	30
Paeoniaceae	24
Papaveraceae	345
Paracryphiaceae	1
Passifloraceae	5
Pedaliaceae	1
Pentaphylacaceae	1
Penthoraceae	2
Petiveriaceae	3
Phrymaceae	7
Phytolaccaceae	7
Pinaceae	57
Piperaceae	5
Pittosporaceae	7
Plantaginaceae	1171
Platanaceae	3
Plumbaginaceae	307
Poaceae	3347
Podocarpaceae	1
Podostemaceae	2
Polemoniaceae	20
Polygalaceae	143
Polygonaceae	353
Polypodiaceae	53
Pontederiaceae	2
Portulacaceae	18
Potamogetonaceae	67
Primulaceae	334
Proteaceae	21
Pteridaceae	103
Ranunculaceae	1179
Resedaceae	80
Restionaceae	6
Rhamnaceae	78
Rosaceae	1330
Rubiaceae	812
Ruppiaceae	2
Rutaceae	72
Salicaceae	166
Salviniaceae	6
Santalaceae	111
Sapindaceae	100
Sapotaceae	5
Saururaceae	1
Saxifragaceae	404
Scheuchzeriaceae	1
Schisandraceae	1
Schizaeaceae	1
Scrophulariaceae	291
Selaginellaceae	15
Simaroubaceae	2
Smilacaceae	39
Solanaceae	113
Staphyleaceae	6
Stilbaceae	4
Strelitziaceae	1
Stylidiaceae	1
Styracaceae	3
Symplocaceae	3
Tamaricaceae	16
Taxaceae	5
Theaceae	1
Thelypteridaceae	14
Thymelaeaceae	123
Tofieldiaceae	13
Tropaeolaceae	1
Typhaceae	22
Ulmaceae	24
Urticaceae	105
Valerianaceae	191
Velloziaceae	1
Verbenaceae	29
Viburnaceae	45
Violaceae	424
Vitaceae	10
Winteraceae	1
Woodsiaceae	8
Zamiaceae	1
Zingiberaceae	1
Zosteraceae	2
Zygophyllaceae	17

## Sheet: S3_Genera
Abelia	1
Abies	12
Abutilon	4
Acacia	27
Acaena	2
Acalypha	3
Acantholimon	3
Acanthus	14
Acarna	1
Acer	87
Aceras	9
Achillea	155
Achimenes	1
Achnatherum	7
Achyrachaena	1
Achyranthes	4
Achyrophorus	1
Acidanthera	2
Aconitum	38
Acorus	2
Acridocarpus	1
Acroclinium	1
Acroptilon	3
Acrostichum	2
Actaea	11
Adenocarpus	10
Adenocline	2
Adenophora	4
Adenostemma	1
Adenostyles	26
Adesmia	1
Adhatoda	2
Adiantum	25
Adlumia	3
Adonis	29
Adopogon	1
Adoxa	6
Aegilops	45
Aegilotriticum	1
Aegonychon	3
Aegopodium	4
Aegopogon	1
Aeluropus	5
Aeollanthus	2
Aerva	1
Aesculus	7
Aetheopappus	1
Aetheorhiza	1
Aëthionema	27
Aethusa	5
Agave	1
Ageratum	2
Agoseris	1
Agrimonia	28
Agropyron	70
Agrostemma	4
Agrostis	80
Ailanthus	2
Aira	108
Airopsis	2
Aizoon	2
Ajuga	51
Akebia	1
Alberta	1
Albizia	2
Alchemilla	113
Aldrovanda	1
Alectorolophus	16
Alectra	1
Alepidea	3
Aletris	1
Alhagi	2
Alisma	12
Alkanna	15
Alliaria	6
Allium	222
Allosorus	4
Alnus	40
Aloë	4
Alonsoa	2
Alopecurus	52
Alsine	90
Alsodeia	1
Alsophila	2
Alstroemeria	1
Alternanthera	1
Althaea	31
Alyssum	139
Amaracus	1
Amaranthus	49
Amauropelta	1
Amberboa	3
Ambrosia	8
Ambrosina	2
Amelanchier	10
Amethystea	1
Ammannia	1
Ammi	12
Ammocalamagrostis	6
Ammochloa	6
Ammodaucus	1
Ammophila	6
Amorpha	4
Ampelodesmos	14
Ampelopsis	2
Amperea	2
Amphipogon	1
Amphoricarpos	1
Amsinckia	1
Amsonia	2
Amygdalus	3
Amyris	1
Anabasis	1
Anacamptis	19
Anacardium	1
Anacyclus	11
Anagallidium	1
Anagallis	56
Anagyris	3
Anandria	1
Anarrhinum	8
Anastrabe	1
Anchusa	47
Anchusella	1
Andira	1
Andrachne	1
Androcymbium	2
Andromeda	8
Andropogon	21
Androsace	39
Androsaemum	4
Andryala	40
Aneilema	1
Anemone	133
Anemonella	1
Angelica	31
Angophora	2
Anguillaria	1
Anigozanthos	1
Anisantha	9
Anogramma	5
Anoiganthus	1
Antennaria	15
Anthemis	188
Anthericum	15
Anthistiria	1
Anthoxanthum	35
Anthriscus	29
Anthyllis	133
Antidaphne	1
Antidesma	1
Antigonon	1
Antinoria	4
Antirrhinum	47
Anvillea	1
Anychia	2
Aotus	1
Apargia	22
Apera	3
Aphanes	4
Aphyllanthes	3
Aphyllon	1
Apios	1
Apium	9
Apocynum	5
Apodolirion	1
Apodytes	1
Apollonias	1
Aponogeton	1
Aposeris	2
Aquilegia	44
Arabidopsis	6
Arabis	260
Arachis	2
Aralia	5
Araucaria	4
Arbutus	26
Arceuthobium	5
Archangelica	4
Arctium	7
Arctostaphylos	6
Aremonia	5
Arenaria	83
Aretia	1
Argemone	2
Argithamnia	2
Argyrolobium	10
Arisaema	3
Arisarum	20
Aristida	21
Aristolochia	58
Armeria	97
Arnebia	3
Arnica	8
Arnoseris	1
Aronia	2
Arrhenatherum	7
Artemisia	160
Arthrocnemum	2
Arthrosolen	1
Artrolobium	2
Arum	12
Aruncus	1
Arundinaria	2
Arundo	18
Asarum	5
Asclepias	6
Aspalathus	4
Asparagus	25
Asperugo	5
Asperula	194
Asphodeline	8
Asphodelus	29
Aspidistra	1
Aspidium	32
Asplenium	198
Asprella	2
Aster	69
Asteriscus	25
Asterochlaena	1
Asterolasia	1
Asterolinon	6
Asterothrix	1
Astragalus	251
Astrantia	21
Astrapaea	1
Astrocarpa	4
Asystasia	1
Atalaya	1
Athamanta	16
Athanasia	3
Athrixia	4
Athyrium	15
Atractylis	10
Atragene	4
Atraphaxis	3
Atriplex	63
Atropa	11
Atropis	1
Aubrieta	12
Aucuba	1
Aurinia	1
Avellinia	8
Avena	63
Avenella	13
Avenula	24
Avicennia	2
Axyris	2
Ayenia	1
Azalea	5
Azolla	3
Azorella	1
Baccharis	10
Baeometra	1
Baeria	2
Baileya	1
Balansaea	1
Baldellia	3
Balduina	1
Ballota	17
Banksia	1
Baphia	1
Baptisia	3
Barbarea	40
Barklya	1
Barleria	4
Barlia	1
Barosma	1
Bartonia	1
Bartsia	33
Batrachium	10
Bauera	1
Bauhinia	4
Beckmannia	4
Begonia	4
Bellardia	3
Bellevalia	9
Bellis	49
Bellium	3
Belmontia	1
Beloperone	1
Berardia	2
Berberis	10
Berkheya	5
Bersama	1
Berteroa	10
Berula	4
Besleria	1
Beta	13
Betckea	1
Betonica	15
Betula	21
Biarum	3
Biasolettia	2
Bidens	30
Biebersteinia	2
Bifora	8
Bignonia	2
Biota	2
Biotia	1
Biscutella	64
Biserrula	6
Bivonaea	4
Blechnum	8
Blepharis	3
Blepharocalyx	1
Bletia	2
Blitum	3
Blysmus	5
Boehmeria	1
Boerhavia	3
Boisduvalia	1
Bolboschoenus	14
Boltonia	2
Bonatea	1
Bonaveria	1
Bongardia	3
Bonjeanea	4
Boophone	1
Borago	7
Borderea	3
Boronia	3
Bosea	1
Bothriochloa	8
Botryanthus	2
Botrychium	11
Boucerosia	1
Bouvardia	1
Bowkeria	1
Brachiaria	1
Brachistus	1
Brachylaena	2
Brachyloma	1
Brachypodium	111
Brachyscome	4
Brassica	89
Brignolia	6
Brimeura	1
Briza	48
Bromopsis	6
Bromus	308
Broussonetia	2
Brownleea	1
Bruckenthalia	3
Brunella	1
Brunonia	2
Bryonia	13
Bubania	1
Buchenroedera	4
Buchnera	1
Buckleya	2
Buddleja	5
Bufonia	4
Bulbocastanum	3
Bulbocodium	2
Bulliarda	4
Bunchosia	1
Bunias	19
Bunium	35
Buphthalmum	13
Bupleurum	165
Bursaria	2
Butomus	3
Buxus	4
Byrsonima	1
Bystropogon	2
Cacalia	3
Caccinia	1
Cachrys	7
Cadaba	1
Caesalpinia	2
Cakile	11
Caladenia	4
Calamagrostis	47
Calamintha	176
Calandrinia	1
Calceolaria	2
Caldesia	1
Calea	4
Calendula	66
Calepina	13
Calicotome	15
Calimeris	1
Callianassa	1
Callianthemum	2
Callicephalus	3
Calligonum	1
Callilepis	2
Callipeltis	3
Callistemma	2
Callistemon	2
Callitriche	18
Callitris	2
Calluna	9
Calophaca	1
Calophyllum	1
Calothamnus	1
Calotropis	1
Calpurnia	2
Caltha	10
Calycanthus	2
Calypso	2
Calystegia	4
Calythrix	2
Camelina	9
Campanula	388
Camphorosma	10
Canarina	1
Cannabis	2
Canthium	1
Capnoides	1
Capparis	16
Capraria	1
Capsella	24
Capsicum	1
Caragana	5
Cardamine	112
Cardaminopsis	1
Cardopatium	7
Carduncellus	8
Carduus	153
Carex	677
Carlina	89
Carpesium	1
Carpinus	22
Carrichtera	2
Carthamus	28
Carum	17
Carya	1
Cassandra	2
Cassia	11
Cassinia	2
Cassinopsis	1
Cassytha	1
Castanea	5
Castellia	1
Castilleja	3
Casuarina	5
Catabrosa	7
Catananche	10
Catapodium	50
Catha	1
Caucalis	8
Caustis	1
Ceanothus	3
Cebatha	1
Cedronella	1
Cedrus	1
Celastrus	3
Celosia	1
Celsia	6
Celtis	7
Cenchrus	1
Cenia	1
Cenolophium	2
Centaurea	646
Centaurium	5
Centipeda	1
Centranthus	30
Centrolepis	2
Centunculus	3
Cephaëlis	1
Cephalandra	1
Cephalanthera	36
Cephalaria	26
Cephalophora	1
Cephalorrhynchus	1
Cerastium	384
Cerasus	3
Ceratocarpus	3
Ceratocephala	7
Ceratochloa	1
Ceratonia	11
Ceratophyllum	2
Cerbera	1
Cercis	8
Cerinthe	39
Cestrum	3
Ceterach	11
Chaenorhinum	5
Chaenostoma	1
Chaerophyllum	50
Chaetacanthus	1
Chaetosciadium	1
Chaiturus	1
Chamaebuxus	1
Chamaecyparis	2
Chamaedaphne	1
Chamaemelum	3
Chamaenerion	1
Chamaerhodos	2
Chamaerops	1
Chamorchis	2
Cheilanthes	10
Cheiranthera	1
Cheiranthus	7
Chelidonium	15
Chelone	1
Chenopodina	2
Chenopodium	98
Chesneya	1
Chilianthus	2
Chimaphila	1
Chiococca	1
Chionanthus	2
Chionodoxa	1
Chironia	2
Chlamydophora	1
Chlora	46
Chloraea	1
Chloris	3
Chlorocodon	1
Chlorophytum	2
Chondrilla	15
Choretrum	1
Chorispora	3
Choristylis	2
Chrozophora	3
Chrysanthemum	67
Chrysobalanus	1
Chrysocoma	2
Chrysogonum	1
Chrysophyllum	1
Chrysopogon	5
Chrysopsis	1
Chrysosplenium	11
Chrysothamnus	2
Cicendia	4
Cicer	4
Cichorium	13
Cicuta	2
Cimicifuga	1
Cineraria	23
Cinna	3
Cionura	1
Circaea	15
Circinnus	1
Cirsium	197
Cistus	96
Citharexylum	3
Citrus	1
Cladanthus	1
Cladium	5
Cladrastis	1
Clarkia	1
Claytonia	1
Cleistogenes	3
Clematis	67
Cleome	8
Cleonia	3
Clerodendrum	1
Clethra	1
Clibadium	1
Cliffortia	1
Clinopodium	13
Clintonia	1
Clypeola	7
Cneorum	4
Cnicus	1
Cnidium	13
Coccinia	1
Coccoloba	1
Cochlearia	13
Codonocephalum	1
Coeloglossum	9
Coffea	1
Coix	1
Colchicum	21
Coleanthus	1
Coleostephus	2
Coleus	2
Colladonia	3
Colletia	2
Collinsia	1
Collomia	2
Cologania	1
Colubrina	1
Colutea	9
Comandra	4
Comarum	5
Comesperma	1
Commelina	2
Conioselinum	2
Conium	7
Conopodium	2
Conospermum	2
Conostegia	1
Conringia	2
Convallaria	3
Convolvulus	177
Conyza	5
Corallorhiza	3
Corbularia	1
Corchorus	2
Cordia	4
Cordylocarpus	2
Corema	1
Coreopsis	5
Coriandrum	1
Coriaria	2
Coridothymus	2
Coris	3
Corispermum	12
Cornucopiae	1
Cornus	28
Cornutia	2
Coronilla	75
Coronopus	9
Correa	1
Corrigiola	7
Cortusa	3
Corycium	1
Corydalis	47
Corylus	13
Corynephorus	19
Cosentinia	1
Cosmanthus	1
Cosmidium	1
Cosmos	2
Cossonia	1
Cota	3
Cotinus	3
Cotoneaster	9
Cotula	4
Cotyledon	8
Coulterophytum	1
Cousinia	2
Crabbea	1
Cracca	3
Crambe	4
Craspedia	2
Crassula	17
Crataegus	42
Crepis	284
Cressa	2
Crithmum	11
Crocus	88
Crotalaria	5
Croton	1
Crucianella	18
Crupina	17
Crypsis	12
Cryptandra	2
Cryptocarya	1
Cryptomeria	1
Cryptotaenia	2
Ctenopsis	1
Ctenopteris	1
Cucubalus	4
Cucumis	4
Cucurbita	2
Cunonia	2
Cupania	1
Cuphea	4
Cupressus	8
Cupularia	1
Cuscuta	34
Cussonia	1
Cutandia	8
Cuthbertia	2
Cycas	3
Cyclamen	25
Cyclanthera	1
Cycloloma	3
Cyclostemon	1
Cycnium	2
Cydonia	2
Cymbalaria	1
Cymbaria	1
Cymbopogon	30
Cymodocea	1
Cynanchum	7
Cynara	1
Cynodon	13
Cynoglossum	64
Cynomorium	3
Cynosurus	64
Cyperus	128
Cyphia	3
Cypripedium	10
Cyrtolepis	1
Cystopteris	46
Cytinus	2
Cytisus	135
Czernaevia	2
Daboecia	1
Dactylis	59
Dactyloctenium	3
Dalbergia	1
Dalea	2
Dalechampia	1
Damasonium	4
Dampiera	1
Danthonia	11
Danthoniastrum	1
Daphnandra	1
Daphne	63
Darwinia	1
Dasiphora	1
Dasypyrum	15
Datisca	1
Datura	7
Daucus	135
Davallia	1
Daviesia	3
Deanea	1
Deckera	1
Decodon	1
Delphinium	76
Demidium	1
Dendrobium	1
Dendromecon	1
Denekia	1
Dennstaedtia	2
Dentaria	29
Deringa	1
Deschampsia	23
Desmanthus	1
Desmazeria	1
Desmochaeta	1
Desmodium	8
Dethawia	1
Deverra	3
Deyeuxia	1
Dianthera	1
Dianthus	281
Diapensia	4
Diarthron	1
Dicentra	5
Dichilus	1
Dichondra	1
Dichrocephala	1
Dichromena	1
Dichrostachys	1
Dicksonia	1
Dicliptera	1
Diclis	1
Dicoma	3
Dictamnus	4
Dictyanthus	1
Didesmus	2
Didymochlaena	1
Dierama	3
Diervilla	2
Digera	1
Digitalis	71
Digitaria	24
Dillwynia	4
Dimorphotheca	2
Dioclea	1
Diodia	1
Diomedea	1
Dionysia	2
Dioscorea	2
Diospyros	2
Diotis	7
Diphasiastrum	7
Diphylleia	1
Diplostephium	1
Diplotaxis	33
Dipsacus	8
Dirca	2
Disa	6
Disoxylum	1
Disperis	3
Dittrichia	1
Diuris	3
Dodartia	2
Dodecatheon	1
Doellingeria	1
Doemia	1
Dolichos	1
Doliocarpus	1
Dombeya	4
Donia	1
Dontostemon	1
Doodia	1
Doronicum	63
Dorycnium	49
Dorycnopsis	4
Douglasia	1
Draba	81
Dracaena	1
Dracocephalum	10
Dracunculus	2
Drepanophyllum	1
Drimiopsis	2
Drimys	1
Drosera	19
Drosophyllum	2
Drusa	1
Dryas	15
Drymaria	1
Dryopteris	49
Drypis	7
Dulichium	2
Duranta	1
Durieua	2
Duvaua	1
Ebenus	3
Ecballium	5
Echeveria	1
Echinaria	4
Echinochloa	21
Echinodorus	1
Echinophora	8
Echinops	35
Echinopsilon	2
Echinospermum	11
Echiochilon	2
Echium	105
Edgeworthia	1
Edraianthus	30
Ehrharta	3
Elaeagnus	2
Elaeocarpus	1
Elaeodendron	1
Elaeoselinum	13
Elatine	7
Electra	1
Eleocharis	32
Elephantopus	1
Elephas	1
Eleusine	9
Elodea	7
Elsholtzia	1
Elymus	7
Elyna	2
Embothrium	1
Emex	1
Empetrum	6
Enarthrocarpus	3
Encephalartos	1
Endoptera	2
Endymion	1
Epacris	4
Ephedra	20
Epidendrum	1
Epifagus	1
Epigaea	2
Epilobium	108
Epimedium	3
Epipactis	36
Epipogium	3
Equisetum	85
Eragrostis	42
Eranthemum	1
Eranthis	5
Erechtites	2
Eremocarya	2
Eremophila	3
Erianthus	11
Erica	93
Ericameria	1
Erigenia	1
Erigeron	57
Erinacea	1
Erinus	5
Eriocaulon	1
Eriocephalus	1
Eriodendron	1
Eriogonum	3
Eriophorum	19
Eriophyllum	1
Eriosema	2
Eriospermum	1
Eriostemon	1
Erithalis	2
Eritrichium	4
Erodium	122
Erophaca	1
Erophila	17
Eruca	16
Erucaria	2
Erucastrum	10
Ervum	28
Eryngium	67
Erysimum	79
Erythraea	78
Erythrina	3
Erythronium	5
Erythroxylum	2
Escallonia	1
Eschscholtzia	1
Eucalyptus	3
Euclidium	1
Eudianthe	2
Eugenia	6
Eulophia	4
Euonymus	12
Eupatorium	13
Euphorbia	404
Euphrasia	109
Eurotia	2
Euryops	3
Euthamia	1
Eutoca	1
Evax	13
Evonymus	3
Exocarpos	1
Eysenhardtia	1
Fabiana	1
Fadogia	1
Fagonia	5
Fagopyrum	2
Fagus	19
Falcaria	4
Fallopia	1
Farfugium	1
Farsetia	9
Fedia	7
Ferula	29
Ferulago	14
Festuca	251
Festulolium	1
Fibigia	5
Ficaria	8
Ficus	17
Filago	61
Filipendula	1
Fimbristylis	8
Flaveria	1
Flemingia	1
Floerkea	1
Foeniculum	22
Forsskaolea	2
Forsteronia	2
Forsythia	5
Fothergilla	2
Fradinia	3
Fragaria	21
Frankenia	30
Fraxinus	26
Freesia	1
Freyera	3
Fritillaria	31
Froelichia	2
Fuchsia	1
Fuirena	3
Fumana	32
Fumaria	149
Gagea	29
Gahnia	1
Gaillardia	4
Galactia	2
Galactites	19
Galanthus	16
Galatella	2
Galega	5
Galenia	1
Galeobdolon	4
Galeopsis	35
Galinsoga	7
Galium	423
Gamolepis	2
Gardenia	1
Gardoquia	1
Gastridium	17
Gaudinia	15
Gaura	1
Gaya	1
Gaylussacia	1
Gazania	5
Gelasia	1
Genista	139
Gennaria	1
Gentiana	179
Geranium	260
Gerardia	2
Gerbera	4
Geropogon	21
Gerrardina	1
Geum	41
Gilia	6
Ginkgo	2
Ginoria	1
Githago	1
Gladiolus	54
Glaucium	14
Glaux	3
Glechoma	16
Gleditsia	1
Glinus	2
Globba	1
Globularia	50
Glossodia	1
Gloxinia	1
Glyceria	21
Glycine	1
Glycyrrhiza	5
Gnaphalium	72
Gnidia	1
Godetia	2
Goldbachia	1
Goldfussia	1
Gomphocarpus	13
Gompholobium	1
Gomphostigma	1
Gomphrena	1
Goniolimon	1
Goniolobium	1
Gonospermum	1
Gonzalea	1
Goodenia	2
Goodyera	6
Gossypium	3
Graderia	1
Grammitis	6
Gratiola	5
Gregoria	5
Grevillea	8
Grewia	2
Greyia	1
Grindelia	1
Griselinia	1
Groenlandia	2
Guazuma	1
Guettarda	1
Guillonea	1
Gutierrezia	2
Gymnadenia	14
Gymnocarpium	4
Gymnocarpos	1
Gymnogramma	6
Gymnolomia	1
Gymnostyles	1
Gynerium	1
Gypsophila	40
Habenaria	2
Habrothamnus	1
Hacquetia	6
Hakea	4
Halenia	3
Halimium	1
Halimocnemis	2
Halleria	1
Halocharis	1
Halocnemum	3
Haloragis	1
Halosciastrum	1
Haloxylon	3
Hamamelis	1
Hamelia	1
Haplocarpha	1
Haplophyllum	8
Hardenbergia	2
Hartmannia	1
Hazardia	1
Hebeclinium	1
Hebenstretia	4
Heberdenia	2
Hedera	13
Hedycarya	1
Hedyotis	1
Hedypnois	27
Hedysarum	41
Helianthemum	279
Helianthus	2
Helichrysum	104
Helicodiceros	1
Helictochloa	4
Helictotrichon	22
Heliophila	1
Heliopsis	1
Heliosperma	13
Heliotropium	36
Helipterum	3
Helleborus	48
Helminthia	9
Helosciadium	20
Helxine	2
Hemarthria	4
Hemerocallis	3
Hemizonia	1
Hepatica	9
Heracleum	19
Hermannia	5
Hermbstaedtia	1
Herminium	6
Hermodactylus	4
Herniaria	50
Hesperantha	2
Hesperis	23
Heteranthelium	1
Heteromma	1
Heteropogon	8
Heteropyxis	1
Heterosperma	1
Heuchera	3
Hibbertia	2
Hibiscus	13
Hieracium	701
Hierochloë	8
Hippocrepis	48
Hippomarathrum	7
Hippophaë	4
Hippuris	3
Hirtella	2
Hispidella	3
Hladnikia	7
Hoffmannseggia	1
Hohenackeria	1
Holcus	19
Holodiscus	1
Holoschoenus	21
Holosteum	3
Holothrix	1
Homalium	1
Homogyne	6
Hordelymus	3
Hordeum	37
Horminum	4
Hoslundia	1
Hottonia	3
Houstonia	3
Hovea	2
Hudsonia	1
Huguëninia	2
Humulus	5
Hutchinsia	26
Huttonaea	1
Hyacinthella	5
Hyacinthus	4
Hydrangea	1
Hydrocharis	1
Hydrocotyle	7
Hydrophyllum	3
Hydrostachys	1
Hymenocarpos	11
Hymenonema	2
Hymenopappus	1
Hymenophyllum	3
Hymenoxys	1
Hyoscyamus	16
Hyoseris	26
Hyparrhenia	1
Hypecoum	15
Hypericum	177
Hypochaeris	124
Hypoëstes	3
Hypolepis	2
Hypoxis	7
Hyptis	3
Hyssopus	5
Iberis	57
Ichnanthus	1
Ifloga	1
Ilex	12
Illecebrum	5
Illicium	1
Ilysanthes	1
Impatiens	7
Imperata	13
Imperatoria	2
Indigofera	16
Inga	1
Inula	93
Ionidium	1
Ionopsidium	1
Ionoxalis	1
Iostephane	1
Ipomoea	7
Iresine	4
Iris	66
Isanthus	1
Isatis	13
Ischaemum	1
Isnardia	4
Isoëtes	17
Isoglossa	2
Isolepis	5
Isopogon	1
Isopyrum	8
Isotoma	1
Iva	1
Ixanthus	1
Ixia	1
Ixiolaena	1
Ixiolirion	1
Ixora	1
Jacobaea	1
Jasione	23
Jasminum	3
Jasonia	4
Jatropha	1
Jaumea	1
Jeffersonia	1
Johrenia	1
Juanulloa	1
Juglans	2
Juncus	159
Juniperus	65
Jurinea	25
Jussiaea	1
Justicia	7
Kalmia	2
Kennedia	2
Kentrophyllum	8
Keraudrenia	1
Kernera	7
Kerria	1
Kibara	1
Kiggelaria	1
Kitaibela	1
Knautia	52
Kniphofia	4
Kobresia	2
Kochia	14
Koeleria	60
Koellia	1
Koelpinia	1
Koelreuteria	1
Koenigia	4
Koniga	3
Kopsia	1
Kosteletzkya	1
Kraunhia	1
Kraussia	2
Krigia	2
Krubera	2
Kuhnia	1
Kundmannia	2
Kunzea	2
Kyllinga	1
Labourdonnaisia	1
Laburnum	1
Lachenalia	1
Lachnophyllum	1
Lacinaria	1
Lactuca	64
Lafuentea	2
Lagascea	1
Lagenophora	2
Laggera	1
Lagoecia	3
Lagoseris	2
Lagunaria	1
Lagurus	21
Lallemantia	1
Lamarckia	5
Lamium	123
Lamourouxia	2
Lantana	2
Lapeirousia	2
Lapiedra	1
Lappa	13
Lapsana	14
Larix	4
Laserpitium	46
Lasiagrostis	1
Lasianthus	1
Lasiopetalum	2
Lasiosiphon	5
Lastrea	1
Lastreopsis	2
Lathraea	5
Lathyrus	262
Launaea	1
Laurelia	1
Laurentia	7
Laurus	4
Lavandula	34
Lavatera	57
Laxmannia	1
Layia	1
Lechea	3
Ledum	3
Leersia	5
Leiophyllum	1
Lemna	11
Lens	3
Leontice	4
Leontodon	124
Leontonyx	3
Leontopodium	15
Leonurus	7
Leopoldia	25
Lepargyrea	1
Lepidium	66
Lepidophorum	1
Lepigonum	2
Leptocarpha	2
Leptocarpus	1
Leptocionium	1
Leptomeria	1
Leptorhynchos	1
Leptospermum	4
Lepturus	4
Lepyrodia	2
Lespedeza	3
Lesquerella	1
Lessertia	2
Leucanthemum	58
Leucas	2
Leucojum	10
Leucophae	1
Leucopoa	7
Leucopogon	8
Leucorchis	4
Leucosidea	1
Leucothoë	1
Leuzea	6
Levisticum	2
Liatris	1
Libanotis	4
Libocedrus	1
Licania	1
Lichtensteinia	1
Lightfootia	2
Ligularia	3
Ligusticum	11
Ligustrum	12
Lilium	39
Limeum	1
Limnanthemum	1
Limodorum	7
Limoniastrum	2
Limosella	3
Linanthus	1
Linaria	269
Lindernia	4
Lindsaea	2
Linnaea	4
Linociera	1
Linosyris	2
Linum	186
Liparis	3
Lippia	7
Liriodendron	3
Lissanthe	1
Listera	14
Lithospermum	55
Littorella	4
Lloydia	1
Lobelia	14
Lobularia	4
Loeflingia	2
Loeselia	1
Logfia	1
Loiseleuria	1
Lolium	101
Lomatia	1
Lomatium	1
Lonas	1
Lonchophora	1
Loncomelos	3
Lonicera	70
Lopezia	1
Lophochloa	39
Lophospermum	1
Loranthus	7
Loroglossum	6
Lotononis	5
Lotus	207
Loxostylis	1
Ludwigia	4
Lunaria	13
Lupinus	35
Lupsia	1
Luronium	1
Luteola	1
Luzula	122
Lychnis	52
Lycium	3
Lycopodium	23
Lycopsis	13
Lycopus	13
Lygeum	3
Lygodesmia	1
Lygodium	1
Lyperia	2
Lysimachia	28
Lythrum	33
Macaglia	1
Machaeranthera	1
Macleaya	1
Maclura	1
Macrobriza	2
Macromeria	1
Macronema	1
Madia	1
Maesa	1
Magydaris	1
Mahernia	2
Maianthemum	3
Majorana	1
Malabaila	3
Malachium	4
Malachodendron	1
Malachra	1
Malacocarpus	1
Malaxis	1
Malcolmia	23
Malope	9
Malpighia	1
Malus	2
Malva	76
Malvastrum	4
Malvella	2
Mammillaria	1
Mandragora	10
Manulea	1
Marginaria	2
Margotia	2
Marrubium	34
Marshallia	3
Marsilea	4
Matricaria	18
Matteuccia	2
Matthiola	57
Mattia	1
Mecodium	2
Meconopsis	2
Medeola	2
Medicago	365
Megastoma	1
Meibomia	2
Melaleuca	5
Melampodium	1
Melampyrum	37
Melandrium	18
Melanosinapis	2
Melanthera	1
Melasma	2
Melastoma	2
Melia	3
Melianthus	1
Melica	71
Melicocca	1
Melilotus	107
Melissa	20
Melitella	2
Melittis	18
Melochia	1
Meniocus	4
Menispermum	1
Mentha	151
Menyanthes	4
Menziesia	2
Mercurialis	33
Merendera	6
Meriolix	3
Mertensia	8
Mesembryanthemum	9
Mespilus	10
Metabasis	4
Meum	7
Mibora	2
Miconia	6
Microchloa	1
Microlonchus	6
Micromeria	158
Micropus	4
Microrhynchus	1
Microsciadium	1
Microstylis	4
Microtis	2
Mikania	1
Milium	9
Millettia	2
Mimosa	3
Mimulus	6
Mimusops	1
Minuartia	6
Minuria	1
Mirbelia	2
Mitella	2
Mitracarpus	1
Moehringia	33
Moenchia	9
Molineriella	2
Molinia	7
Mollugo	3
Molopospermum	1
Moltkia	6
Momordica	1
Monarda	3
Monnina	1
Monochaetum	1
Monolepis	1
Monotoca	1
Monotropa	6
Monsonia	4
Monstera	1
Montanoa	1
Montia	10
Moraea	3
Morettia	1
Moricandia	8
Morina	3
Morisia	4
Morus	1
Moschosma	1
Mucizonia	1
Muhlenbergia	2
Mulgedium	10
Muraltia	2
Muricaria	2
Muscari	41
Myagrum	2
Mycelis	3
Myoporum	2
Myoschilos	1
Myosotis	164
Myosurus	3
Myrceugenia	2
Myrcia	3
Myrica	4
Myricaria	3
Myriocephalus	1
Myriophyllum	9
Myristica	1
Myrrhis	3
Myrsine	3
Myrtillus	2
Myrtus	55
Mystroxylon	1
Nabalus	1
Najas	12
Nama	1
Nananthea	2
Narcissus	65
Nardosmia	3
Nardurus	4
Nardus	3
Narthecium	6
Nasturtium	42
Navarretia	1
Nemesia	1
Neogaya	1
Neopringlea	1
Neotinea	6
Neottia	13
Nepeta	44
Nephrodium	9
Nephrolepis	1
Nerine	2
Nerium	10
Nesaea	2
Neslia	3
Neurada	1
Nicotiana	10
Nidorella	1
Niebuhria	3
Nierembergia	2
Nigella	31
Nigritella	6
Nitraria	1
Noccaea	2
Nolletia	2
Nonea	16
Notholaena	3
Nothoscordum	4
Notobasis	2
Nuphar	5
Nuxia	1
Nymphaea	12
Nyssa	2
Obione	3
Ochna	3
Ocimum	6
Ocotea	1
Odontites	61
Odontospermum	2
Oenanthe	53
Oenothera	11
Oeosporangium	2
Oldenlandia	4
Olea	20
Olearia	3
Oligomeris	1
Oliveria	1
Olmediella	1
Omalotheca	3
Omphacomeria	1
Omphalodes	9
Omphalotrix	1
Oncinotis	1
Onobrychis	76
Onoclea	1
Ononis	166
Onopordum	23
Onosma	26
Onosmodium	2
Ophioglossum	8
Ophiopogon	2
Ophrys	73
Oplismenus	5
Opopanax	5
Opuntia	2
Orchis	210
Oreobliton	1
Oreochloa	5
Oreodaphne	1
Oreopteris	3
Origanum	59
Orlaya	13
Ormenis	3
Ornithogalum	73
Ornithopus	26
Ornus	1
Orobanche	92
Orobus	62
Orophaca	1
Orostachys	1
Ortegia	2
Orthosiphon	2
Oryza	1
Oryzopsis	15
Osmunda	5
Osteospermum	4
Ostericum	1
Ostrya	13
Osyridicarpos	1
Osyris	19
Othonna	2
Ouratea	1
Oxalis	29
Oxybaphus	2
Oxycoccus	6
Oxylobium	2
Oxylobus	1
Oxypappus	1
Oxyria	4
Oxytropis	43
Pachira	1
Paederia	1
Paederota	3
Paeonia	24
Palafoxia	1
Palicourea	3
Palimbia	3
Paliurus	2
Pallenis	3
Pancratium	7
Panicularia	2
Panicum	24
Papaver	82
Paphiopedilum	1
Pappophorum	2
Paracaryum	2
Paradisea	3
Parapholis	17
Parentucellia	2
Parietaria	55
Paris	3
Parkinsonia	1
Parnassia	15
Paronychia	34
Parosela	1
Parthenium	1
Parthenocissus	1
Parvotrisetum	1
Paspalum	4
Passerina	20
Passiflora	3
Pastinaca	25
Patrinia	1
Pavetta	4
Pavonia	3
Pectis	1
Peddiea	1
Pedicularis	115
Peganum	3
Pelargonium	4
Peliostomum	2
Pellaea	3
Peltaria	6
Pennisetum	8
Penstemon	2
Pentanema	6
Pentanisia	1
Pentapera	1
Pentarrhinum	1
Pentas	1
Penthorum	2
Pentzia	1
Peperomia	1
Peplis	5
Perebea	1
Pereilema	2
Perezia	1
Periballia	5
Perideraea	2
Periglossum	1
Perilla	1
Periploca	7
Peristrophe	1
Pernettya	2
Perotis	1
Perralderia	1
Persea	3
Persicaria	17
Petagnia	1
Petasites	32
Petiveria	1
Petrophyes	1
Petrorhagia	3
Petroselinum	4
Petrosimonia	4
Petunia	3
Peucedanum	74
Peumus	1
Phaca	11
Phacelia	2
Phagnalon	72
Phalaris	47
Pharnaceum	1
Phaseolus	1
Phebalium	1
Phegopteris	5
Phelypaea	3
Philadelphus	4
Phillyrea	43
Philotheca	1
Phippsia	3
Phleum	106
Phlomis	34
Phlox	4
Phoebe	2
Phragmites	7
Phryma	1
Phygelius	1
Phylica	1
Phyllanthus	1
Phyllis	2
Phyllitis	5
Phyllodoce	1
Physalis	9
Physanthillis	1
Physocarpus	1
Physocaulis	2
Physoptychis	1
Physospermum	7
Physostegia	1
Phyteuma	67
Phytolacca	7
Picnomon	4
Picridium	21
Picris	43
Pilea	1
Pilocarpus	1
Pilosella	5
Pilularia	2
Pimelea	3
Pimpinella	60
Pinardia	1
Pinguicula	26
Pinus	40
Piper	4
Piqueria	1
Pistacia	23
Pistorinia	2
Pisum	10
Pitcairnia	1
Pithecellobium	1
Pittosporum	4
Plagianthus	1
Plagiobothrys	2
Plagius	5
Plantago	310
Platanthera	14
Platanus	3
Platycapnos	3
Platylepis	1
Platystemon	1
Plectranthus	4
Plectronia	1
Pleurogyne	3
Pleurospermum	2
Plocama	1
Plumbago	12
Poa	245
Podanthum	2
Podocarpus	1
Podolepis	2
Podospermum	14
Podostemum	2
Pogogyne	1
Poinciana	1
Polemonium	5
Polycarpaea	4
Polycarpon	27
Polycnemum	6
Polygala	138
Polygonatum	26
Polygonella	1
Polygonum	135
Polylepis	1
Polymnia	1
Polypodium	49
Polypogon	31
Polystichum	43
Pomaderris	1
Pontederia	2
Ponthieva	1
Populus	37
Porana	1
Poranthera	1
Portenschlagia	4
Porteranthus	1
Portulaca	5
Portulacaria	1
Posidonia	3
Potamogeton	52
Potentilla	319
Poterium	35
Prangos	7
Prasium	8
Prenanthes	10
Primula	116
Printzia	1
Prionosciadium	1
Prismatocarpus	1
Prockia	1
Prolongoa	1
Proserpinaca	1
Prostanthera	6
Protorhus	1
Prunella	76
Prunus	44
Psammotropha	2
Psephellus	1
Pseudarrhenatherum	1
Pseudarthria	1
Pseudovesicaria	1
Psiadia	1
Psilostemon	2
Psilurus	11
Psoralea	17
Psychine	2
Psychotria	2
Ptarmica	5
Ptelea	2
Pteranthus	1
Pteridium	6
Pteris	37
Pterocarya	1
Pterocephalus	9
Pterostylis	3
Pterotheca	8
Ptilostemon	23
Ptilotrichum	3
Ptilotus	1
Ptychotis	12
Puccinellia	17
Pulicaria	29
Pulmonaria	33
Pulsatilla	17
Pultenaea	4
Punica	3
Putoria	9
Pycnocomon	2
Pycnostachys	1
Pyrenacantha	1
Pyrethrum	51
Pyrola	30
Pyrrhopappus	1
Pyrus	44
Quercus	152
Queria	2
Quintinia	1
Radiola	1
Rajania	1
Ramonda	2
Randia	2
Randonia	1
Ranunculus	518
Rapanea	1
Raphanistrum	2
Raphanus	11
Rapistrum	8
Ratibida	1
Reaumuria	2
Reichardia	7
Relbunium	1
Reseda	72
Resedella	1
Restio	1
Retama	10
Reutera	1
Rhagadiolus	29
Rhamnus	58
Rhanterium	2
Rhaphiolepis	1
Rhaponticum	3
Rhetinolepis	1
Rhexia	2
Rhinanthus	13
Rhizobotrya	1
Rhodiola	2
Rhododendron	22
Rhus	11
Rhynchocorys	1
Rhynchosia	9
Rhynchospora	11
Ribes	23
Ricinocarpus	1
Ricinus	4
Ricotia	1
Ridolfia	1
Rindera	2
Riocreuxia	2
Rivina	2
Robertia	6
Robinia	3
Rochelia	2
Rodigia	1
Roella	1
Roemeria	1
Rogeria	1
Romneya	1
Romulea	51
Rondeletia	2
Rorippa	8
Rosa	283
Rosmarinus	12
Rostraria	2
Rotala	1
Rottboellia	1
Roubieva	19
Rouya	1
Royena	5
Rozalia	1
Rubia	48
Rubus	188
Rudbeckia	3
Rumex	179
Ruppia	2
Ruscus	9
Russelia	1
Ruta	40
Sabazia	1
Sabbatia	2
Sabicea	1
Sabulina	1
Saccharum	3
Saccocalyx	2
Sacoglottis	1
Sagina	37
Sagittaria	5
Salacia	1
Salicornia	5
Salix	124
Salpichlaena	1
Salpichroa	3
Salsola	23
Salvia	157
Salvinia	3
Sambucus	17
Samolus	12
Sandersonia	1
Sanguisorba	7
Sanicula	18
Sansevieria	1
Santolina	27
Sanvitalia	1
Saponaria	32
Saracha	1
Sarcocapnos	1
Sarothamnus	13
Satureja	91
Satyrium	1
Saurauia	1
Saururus	1
Saussurea	9
Sauvagesia	1
Savignya	1
Saxifraga	383
Scabiosa	242
Scaligeria	3
Scandix	18
Sceptridium	1
Scheuchzeria	1
Schismus	1
Schistocarpha	1
Schistostephium	1
Schizanthus	1
Schizochilus	1
Schizoglossum	2
Schizogyne	1
Schizostylis	2
Schmidelia	1
Schoberia	1
Schoenoplectus	16
Schoenus	14
Schotia	1
Schrebera	2
Scilla	48
Scirpus	9
Scleranthus	24
Scleria	2
Sclerocarpus	1
Sclerocarya	1
Sclerochiton	1
Sclerochloa	4
Sclerolepis	1
Scleropoa	6
Scolochloa	2
Scolopendrium	2
[truncated: 380 more rows]

## Sheet: S4_Continents
Albania	2
Algeria	928
Andorra	8
Argentina	7
Armenia	1
Australia	266
Austria	449
Azerbaijan	17
Belarus	5
Belgium	33
Bolivia	15
Bosnia and Herzegovina	186
Brazil	23
Bulgaria	154
Canada	42
Chile	60
Colombia	2
Congo Democratic Republic	1
Croatia	494
Cuba	11
Czech Republic	379
Denmark	26
Dominica	6
Egypt	31
Eritrea	8
Estonia	3
Ethiopia	1
Finland	77
France	2941
Georgia	36
Germany	1299
Gibraltar	2
Greece	1234
Greenland	1
Guatemala	24
Hungary	254
Iceland	1
India	1
Iran, Islamic Republic of	37
Iraq	3
Ireland	1
Isle of Man	1
Israel	7
Italy	24371
Latvia	8
Lebanon	2
Libya	7
Lithuania	21
Luxembourg	155
Macedonia	25
Madagascar	5
Malta	9
Mexico	114
Moldova Republic of	10
Monaco	1
Montenegro	336
Morocco	14
Netherlands	3
New Caledonia	7
New Zealand	1
Nicaragua	1
Norway	570
Oman	2
Palestinian autonomous regions	2
Peru	1
Poland	307
Portugal	157
Puerto Rico	18
Romania	580
Russian Federation	501
San Marino	6
Serbia	76
Serbia and Montenegro	2
Slovakia	362
Slovenia	252
South Africa	723
Spain	1618
Svalbard and Jan Mayen Islands	5
Sweden	244
Switzerland	514
Syrian Arab Republic	1
Tajikistan	1
Trinidad and Tobago	24
Tunisia	34
Turkey	68
Turkmenistan	49
Ukraine	140
United Kingdom	185
USA	592
Venezuela	2

## Sheet: S4_Italian regions
Abruzzo	2629
Basilicata	744
Calabria	1800
Campania	13027
Emilia-Romagna	206
Friuli-Venezia Giulia	399
Lazio	236
Liguria	410
Lombardia	744
Marche	11
Molise	41
Piemonte	357
Puglia	253
Sardegna	158
Sicilia	720
Toscana	820
Trentino-Alto Adige	311
Umbria	23
Valle d'Aosta	123
Veneto	1042

## Sheet: S5 Collectors
Abreu,E.S.	80
Adamović,L.	25
Ainnes,J.	5
Akinfiev,I.J.	2
Albaille,S. J.	4
Albanese	6
Albera,C.	16
Alexeenko,Th.	7
Alexeew,W.	2
Alexejeff,V.	2
Almqvist,S.E.	9
Ames,A.	1
Anderson,A.P.	2
Anderson,R.W.	1
Andres,H.	1
Andronaki,W.	2
Anonymous collector	305
Ansorge	2
Anthelme,F.	10
Antoci,B.	3
Antonini,A.	1
Arbost,J.	1
Archer,W.	1
Arconte A.	5
Aristobile,M.	1
Armand,W.	1
Armenis	1
Artaria,F.A.	3
Artzt,A.	12
Ashcroft,G.B.	2
Aston,B.C.	1
Augustin,K.	1
Ausserdorfer,A.	1
Avellino	1
Aznavour,G.V.	15
Baccarini,P.	19
Bachmann,G.	1
Baenitz,C.	9
Baichère,E.	1
Bailey,C.	1
Baker,C.F.	72
Balansa,B.	2
Baldacci,A.	3
Balke,G.	6
Ball,J.	1
Ballard,C.A.	1
Barbour,W.C.	31
Barrandon,A.	1
Barros e Cunha,J.G. de	2
Barsali,E.	3
Barth,J.	56
Bartholomathos,C.	1
Bastreri,G.	7
Battandier,J.A.	2
Bäumler,J.A.	1
Bayer,J.	3
Beadle	2
Bec	2
Bec,A.	2
Becker,A.	99
Becker,W.	36
Beckmann,C.	4
Bécourt,E.	1
Béguinot,A.	371
Behrendsen,W.	679
Bell,R.	1
Bellini,R.	121
Beltrán,F.	18
Benedicto J.	3
Benz,R. von	7
Berclaz,A.	9
Berg,A.	1
Bergen,G.	2
Berger,R.	5
Bergstrand,H.	2
Berlin,A.	1
Bernard	2
Bernatsky,J.	15
Bernoulli,W.	2
Berry,E.	1
Berthy	1
Bertoloni,A.	1
Bertrand,C.	10
Bertrand,F.C.	8
Bessau	1
Besse,M.	8
Betche,E.	1
Betti,G.	42
Bezzi,M.	14
Bianca,G.	1
Biancheri,A.	23
Bianchini,D.G.	4
Bianor,F.	58
Biche, B.	1
Bickerich,G.	1
Bicknell,C.	632
Bierbach,O.	6
Biltmore Herbarium	118
Birger,S.B.G.	4
Blackely,W.	1
Blasdale,W.C.	1
Blocki,B.	12
Blomberg,O.G.	3
Blonski,F.K.	3
Blytt,M.N.	2
Bock,C.	1
Bodis F.	2
Bohatsch	2
Boissier,E.	1
Bolla,J.	1
Bolzon,P.	5
Boman,E.E.	2
Bonati,G.	9
Bondioli,E.	2
Boorman,J.L.	63
Borbás,V. von	1
Bordère,H.	23
Boresch	2
Boresch,L. von	1
Børgesen,F.	1
Bornmüller,J.	103
Borodin,I.P.	1
Borowikow,G.	1
Borri,M.	1
Borzì,A.	46
Bottini,A.	1
Bouchard,M.	299
Bournonville,P.	2
Boye,C.O.	1
Brancsik,C.	2
Brandegee,T.S.	1
Brandeiro, J.	4
Brandis,E.	44
Braun,C.P.	4
Braun,J.A.	1
Braunton,E.	6
Brenckle,J.F.	8
Breton,C.	1
Briard,P.A.	2
Briquet,J.	2
Brooks,C.J.	1
Brown,Th.	1
Bru,F.	8
Brunard,A.	4
Bruni,A.	2
Bruno	1
Bruyas,F.	3
Bryhn,N.	15
Bucalović,J.	1
Buchanan,J.	1
Buchtien,O.	79
Budai,J.	14
Buenaventura Ubach,R.P.	7
Burchard,O.	20
Burdon,R.	4
Bürgener,O.	4
Burkill,I.H.	110
Burnat,E.	65
Burtt Davy,J.	1
Buser,R.	6
Cadevall y Diars,J.	2
Calestani,V.	1
Callier,A.	59
Camfield,J.H.	11
Campbell,E.J.F.	2
Camperio,C.	79
Canby,M.W.	1
Canepa,G.B.	1
Canneva,G.B.	1
Cannon,W.A.	1
Capitano Campagnolo	1
Carestia,A.	2
Carling,H.	1
Carlson,C.F.	1
Carvalho,A. de	1
Castella,F.	21
Castelli,C.	1
Cavara,F.	68
Cavill,L.	3
Cavillier,F.	8
Cederstråhle,E.C.J.	1
Cerani,L.	1
Cerio,I.	15
Ceroni,L.	20
Cesati,V. de	8
Četina,J.	2
Chandler,H.P.	5
Charbonnel,J.B.	14
Charrel,L.	4
Chassagne,M.	6
Chevalier,I.	1
Chevallier,L.	53
Chiovenda,E.	2
Chiti,C.	6
Christ,H.	2
Cicalese,L.	1
Cimarolli,S.S.	10
Cintract	1
Clavì,A.	2
Cobau,R.	4
Coilliot	14
Coincy,A. de	1
Colgan,L.N.	1
Colin	2
Collin,O.	2
Compaño	1
Conill,L.	43
Corbière,L.	5
Cornas,W.	1
Cornaz,E.	9
Cortesi,F.	18
Cortey,J.	93
Cosson,E.	1
Costa-Reghini,C.	1
Coste,H.	9
Cöster,B.F.	1
Čouka,F.	2
Crandall,C.S.	2
Crespigny,E.C. de	1
Crichiutti,G.	30
Cufino,L.	6
Cunha,A.R. da	3
Cypers,V.v.	16
da Costa	1
Dageförde,E.	1
Dahl,O.	5
D'Alleizette,Ch.	452
Danielsen,D.	1
Daveau,J.A.	4
Davies,G.H.	2
De Larambergue	1
De Leo	3
Dearness,J.	1
Debeaux,O.	5
Defay L.	2
Degen,A. de	377
Dehnhardt,F.	1
Delmas,J.P.	20
Delpont,J.	1
Demades	1
Demandt,E.	5
Derbez	1
Desoulavy,N.	3
Desplantes,G.	4
Di Giovanni,D.I.	1
di Palma,A.	15
Dietrich	1
Dik,J.	2
Dimonic,I.	10
Dimonié	3
Dinter,K.	98
Dobiasch,F.	1
Dodge,C.K.	1
Domin,K.	2
Donat,S.	4
Dörfler,I.	19
Dörfler,M.	2
Doria,G.	1
Doumergue,F.	2
Dowell,H.	1
Drake,F.	1
Dressler	1
Ducommun,J.C.	1
Duffour,Ch.	5
Dufour,L.M.	1
Dupis,C.	1
Dürer,M.	10
Duschl,A.	4
Dusén,P.	5
Duthie,J.F.	1
Dutoit,E.	11
Dyring,J.	2
Earll,R.E.	1
Eaton,A.A.	6
Ebert,R.G.	1
Eggers,H.	230
Egler,W.P.	1
Egnell,E.G.	1
Ehbery,G.	1
Ehnberg,K.J.	8
Elias,H.	113
Engelhardt,V.	30
Entleutner,A.F.	1
Enwald,R.	5
Erichsen,F.	2
Erikson,J.	14
Eriksson,J.	2
Eriksson,M.	1
Esposto,N.	3
Essler	1
Ettingshausen,C. von	1
Evans,A.	1
Evers	219
Falk,E.	1
Falkenberg,G.	1
Fäpffer	1
Farrand	2
Faure,A.	327
Favrat,L.	1
Fedossejew,S.	4
Felsmann,C.	1
Fenizia,C.	5
Fenner,Th.	18
Ferioli,A.	31
Fernando,H.	1
Fernow,B.E.	1
Ferrari,C.	1
Ferrari,E.	112
Ferraris,T.	6
Ferreira,M.	23
Ferro,G.	7
Fest,B.	12
Fiala,F.	3
Fibelkorn - Nicolaiken	2
Fiek,E.	1
Figert,E.	3
Filamzhaj,D.N.	1
Filarszky,N.	51
Fiori,A.	374
Fiori,Andr.	67
Fischer,G.	9
Fisher,G.L.	15
Fitschen,J.	6
Fleischer,B.	90
Foletto,A.	4
Fomin,A.	2
Fontana,E.	1
Fontana,P.	3
Fontell,C.W.	1
Forbes,F.F.	9
Forkmann	1
Forsyth,W.	3
Fouillade,A.	1
Fourès	11
Fournier,J.	3
Fowler,J.	2
Franc	4
Franke,M.	1
Franks,M.	2
Freiberg,W.	4
Freyn,J.	24
Frick	1
Fries,E.T.	4
Friesendahl,E.	1
Frisendahl,A.	7
Fritsch,K.	5
Fritzsche,F.	2
Fröding,H.A.	16
Futó,M.	6
Gabelli,L.	1
Gabrielsson,J.	1
Gallapf,K.E.	12
Gammond,E.	1
Gander	1
Gandoger,M.	237
Ganz	2
Gaspar,A.	1
Gäumann,E.	2
Gautier,M.C.G.	2
Gavioli,O.	346
Gay,H.	1
Gáyer,J.	1
Geisenheyner,L.	2
Gelmi,E.	1
Gemmi,G.	2
Gennari,G.	1
Gentil,L.	1
Gerald,A.	1
Gérard,C.A.	1
Gérard,F.	2
Gestro,R.	3
Ghelardi,A.	1
Giannini,G.	1
Giardino,F.	1
Gibelli,G.	3
Gintl	1
Giraudias,L.	2
Girod,L.	31
Giztf	11
Goethart,J. W. C.	1
Goetz,A.	1
Goiran,A.	32
Gola,G.	8
Golde,K.	2
Goller	1
Gomes,B.B.	1
Goos,H.	1
Gortani,C.	3
Gortani,L.	14
Gortani,M.	9
Görz,R.	16
Gotherström,R.	1
Götz	1
Grande,L.	327
Grantzow,C.	1
Grauers,H.	1
Green,W.E.	2
Gregson,J.	3
Grevillius,A.	1
Griffiths,D.	1
Grizet	1
Gross,R.	22
Groves,H.	9
Grünewald	1
Grütter	4
Guadagno,M.	17330
Gubelman,M.	2
Gudmundsson,A.	1
Gugler,W.	2
Guicciardi,J.	4
Guillon,A.	2
Guimaraes,J.d'A.	2
Gunn,R.C.	7
Gusmus,H.	1
Gussone,G.	7
Gutiérrez,D.	9
Györffy,I.	3
Gysperger,H.	338
Hackel,E.	3
Hägerström,K.P.	1
Hagström,F.	2
Halácsy,E. von	25
Hall,H.M.	1
Haller,G.	1
Hamilton,A.A.	1
Hård af Segerstad,F.	1
Harz,K.	37
Hasse,W.	1
Haupt,A.W.	1
Haussknecht,C.	4
Hayek,A. von	83
Haygarth,W.	7
Hazslinsky,F.	2
Hecht,O.	4
Heide,M.	1
Heidenreich,F.A.	1
Heider,M.	3
Heiland,G.	4
Heimerl,A.	1
Heinrich,A.	2
Heintze,August	1
Heldreich,T. von	317
Heller,A.A.	11
Hellmann,V.	2
Hellweger,M.	1
Hellwig	2
Henriques,J.A.	1
Henry,A.	5
Heribaud,J. Frére	12
Hermann,F.	5
Hermann,R.	2
Hervier-Basson,J.	2
Heyden	2
Hildebrandt,J.M.	4
Hill,A.	2
Hinrichsen,N.	1
Hippe,E.	2
Hirte,G.	13
Hirth,A.	7
Hjärne,Carl	1
Hofer,J.	1
Hofmann,H.	18
Höger	1
Hogwan J.O.	2
Holm,J.A.	3
Holm,T.	15
Holmberg,O.R.	18
Holuby,J.	15
Homeyer,A. von	1
Hora,P.	1
Horner	1
House,H.D.	2
Howell,A.H.	4
Howell,T.	2
Hruby,J.	1
Hryniewiecki,B.	1
Hülsen,R.	2
Hult,R.	1
Humbert,H.	4
Huter,R.	12
Ibáñez	10
Ingerslev,A.	1
Inhelder,J.	61
Issén,P.A.	2
Issler,E.	2
Ivanitzky,N.A.	1
Ivolas,J.	8
Iwanoff,L.	7
Jaap,O.	4
Jabornegg,M. von	1
Jaccard,H.	8
Jahandiez,E.	2
Jahn,J.	6
Janetschette	1
Janka	1
Janson,A.	4
Jaquet,F.	75
Jaussaud	1
Jávorka,S.	25
Jeanjean,A.F.	2
Jerónimo,H.	8
Jesse,F	5
Jetter,C.	1
Jiménez	19
Jiménez Munuera,F. de P.	7
Jiruš,B.	1
Johnston,H.H.	1
Jönsson,G.	2
Jónsson,H.	1
Jordan	1
Joynessk,L.	1
Jscherning	1
Juday,C.	5
Jude-Marie,F.	1
Jung,L.	2
Junge,A.	19
Jürgens,I.C.	3
Justin,R.	9
Kaintzik	1
Kallionthis,K.	4
Kalnitz,C.	1
Kappel,F.	13
Karassëw	2
Karlsson,S.	1
Karo,F.	130
Karsten,H.	2
Kaspar,R.	1
Kaufmann,E.	1
Keller,L.	23
Khek,E.	20
King,E.	1
Klammerth,A.	3
Kleist,G.	1
Kmet,A.	2
Kneucker,A.	16
Kocbek	1
Koch,M.	3
Kocsis,S.	10
Koehler,R.	10
Koenig,E.	1
Köhler,E.	1
Köhler,O.	1
Kolatschek,N.	1
Kompolitis,A.	1
Kovář,F.	6
Krauskopf,J.	1
Krebs,O.	88
Krieger,K.W.	4
Krisbrvy,V.	1
Kroger,U.	1
Krsto	2
Kuehn,H.	1
Kugler,E.	1
Kükenthal,G.	2
Kümmerle,J.B.	12
Kunze	1
Kupčok,S.	47
Kupffer,K.R.	9
Kusnezow,N.	2
Kynčl	1
Lacaita,C.C.	374
Ladny	1
Lagerkranz,J.	1
Lagerwall,S.B.G.	1
Lamic,J.	1
Lamson-Scribner, F.	1
Landmark,A.	6
Landmark,J.R.	484
Landmark,J.R. junior	3
Lange	1
Latzel,A.	4
Laurell,J.G.	37
Laurent,F.	4
Laus,H.	53
Laus-Olmütz,H.	3
Le Grand,A.	2
Leavitt,S.D.	2
Legay	8
Lehmann,A.	23
Lengyel,G.	8
Lenz	1
Leonhardt,O.	3
Leonis,C.	88
Leresche,L.F.J.R.	3
Leroy,J-F.	3
Leuggel,G.	2
Leutwein - de Fellenberg,P.C.L.	1
Levier,E.	9
Levitien,F.	2
Leyay	1
Licata	2
Liersch	2
Lindberg,B.	1
Lindberg,H.	16
Linddorff,K.	1
Lindeberg,C.J.	1
Lindfors,A.	1
Lindgren,B.	1
Lindmark,G.	1
Lindström,A.	1
Lireitschiroff,D.	15
Lisa	1
Litardière,R. de	43
Llenas,M.	1
Lohmeyer,I.	9
Lojacono,M.	9
Lonatschewskij,A.	9
Longa,M.	170
Lönnroth,K.J.	1
Lopes de Moraes A.	1
López,G.	23
Lorenz,B.	8
Lorenzen,M.	7
Loreto,G.	5
Luchter	1
Lucy,T.F.	1
Lüderwaldt,A.	19
Ludwig,A.	2
Luisier,A.	3
Lung,S.L.	1
Lyka,K.	7
Macoun,J.M.	1
Magnesen	3
Magnusson,A.H.	10
Maiden,J.H.	47
Mailho J.B.	3
Maio,Y.	1
Maire,R.	1
Mairlot,M.	30
Malý,K.	2
Mandon,E.	14
Manissadjian,A.	5
Mansi,V.	1
Mantz,E.	1
Maquet,F.	1
Marberet,L.	1
Marchesetti,C. von	680
Marchetti	1
Marcolongo,I.	1
Marcowicz,B.	9
Marcowitsch	12
Margittai,A.	6
Mariani,R.	1
Martarano	1
Martelli,U.	48
Martin,A.	1
Martin,E.	1
Márton	1
Martorell	1
Marty,L.	246
Mascarini,A.	1
Mathiassen,M.J.	1
Mattei G.E.	1
Mattei,G.E.	18
Matthews,M.	1
Matthies,A.	2
Mattirolo,O.	8
Mayer,C.J.	8
Mazza,A.	339
Mazziari,D.	1
McDonald,F.E.	1
Medelius,S.	2
Medwedew,J.S.	1
Meller,A.	1
Merino,M.H.	1
Merrill,E.D.	6
Metcalfe,O.B.	1
Mezzana,N.	9
Michailowsky,S.	2
Micheletti,L.	48
Migliorato,E.	71
Milde,F.	1
Minio,M.	5
Missbach,E.R.	127
Mlokossewicz,J.	2
Moesz,G.	19
Mohr,C.T.	1
Moller,A.	60
Möller,O.	1
Mönkemeyer,W.	2
Montell,J.	58
Morandell,P.C.	1
Mori,A.	6
Moroder,E.	3
Moroder,F.	1
Morris,E.L.	23
Mortensen,H.	4
Morton,J.A.	1
Mouillefarine,A.E.E.	5
Moyer,L.R.	1
Mueller,F.	4
Mullen,A.W.	1
Müller,E.	9
Müller,F.J.H. von	1
Müller,G.	2
Müller,I.O.	3
Müller,W.	2
Mulley,C.	15
Mulliken,E.	1
Münter,L.	2
Murr,J.	37
Myers,S.E.	2
Naumoff	1
Nentien,E.	1
Neuman,C.J.	6
Nevole,J.	3
Newodowski,G.	1
Neyra,R.	1
Neyraut,E.J.	86
Nicholson,G.	1
Nicotra,L.	50
Niebler,W.	1
Niedereder,F.	4
Nilsson,H.	1
Nilsson,O.	1
Nilsson,S.J.	2
Noblet,A.	779
Nordström,E.	1
Notó,A.	8
Novàs	1
Nyárády,E.Gy.	238
Nyhuus,O.	2
Obdržálek,J.	1
Oberleitner,F.	3
Oertel,A.	1
Ohl,E.	3
Ohlsson,E.	4
Olsson,Olof	1
Olsson,Y.D.	1
Orphanides,T.G.	370
Orsini,A.	1
Osswald,L.	5
Ostenfeld,C.H.	1
Otruba,J.	1
Padberg	1
Paiche,P.	1
Palmér,J.E.	2
Pampanini,R.	312
Pannatier,J.	2
Pappi,A.	1
Paris,J.E.G.N.	1
Parlatore,F.	2
Parmantier	1
Pärson,E.	3
Pasquale,F.	6
Pasquale,G.A.	4
Passerini,N.	8
Pau,C.	301
Paul,A.R.	13
Pavón,J.A.	1
Pax,F.A.	1
Pedersen,P.	1
Pedicino,N.A.	4
Pejović,K.	20
Pellanda,G.	227
Pereira Coutinho,A. X.	2
Pernhoffer,G. von	1
Peschlow,W.	2
Peterson	1
Petersson,M.	1
Petit	1
Petitmengin,M.G.C.	4
Petraglia	2
Petrak,F.	1
Petry,H.	10
Pettersson,B.J.(J.)	1
Pettersson,H.	2
Petunnikoff,A.	42
Petunnikoff,G.	25
Petunnikov,A.	4
Petunnikov,G.	1
Peverelli	3
Pheldan,E.P.	1
Picbauer,R.	2
Piccioli	2
Piccone,A.	4
Picquenard,C.A.	1
Pilhatsch,K.	3
Pimentel,C.S.	1
Piper,C.V.	2
Pirotta,R.	1
Pistone	5
Pitard,C.J.	65
Podpěra,J.	6
Pöll,J.	8
Pollini,L.	51
Ponzo,A.	135
Porta,P.	156
Poscharsky,G.A.	10
Potier de la Varde, R.	1
Prechtelsbauer,O.	1
Preissmann,E.	1
Prelinger,M.	1
Preuss,H.	1
Preusse	43
Preussner	1
Pringle,C.G.	115
Prodan,J.	14
Profeta,D.	1
Psarides,E.	4
Puech,H.	43
Puglia,G.	2
Puring,N.	1
Puyfol,J. de	1
Rabello,S.	1
Ratraglia,D.L.	2
Reader,F.M.	70
Rechinger,K.	1
Reinecke,C.	14
Reisen,F.	169
Reiter,H.H.	1
Rekstad,J.	1
Rensch,K.	4
Retzdorff,W.	2
Reuss	1
Reverchon,E.	402
Revol,J.	4
Reynier,A.	3
Riccobono,V.	6
Richter,A.	246
Richter,L.	38
Riese	1
Rigo,G.	514
Ringselle,G.A.	2
Risso,A.	2
Ritchie	2
Riva,D.	3
Riva,G.	5
Roemer,F.	4
Rohlena,J.	318
Rollov,A.	1
Romeo,V.	22
Römer,F.	6
Römer,J.	23
Ronniger,K.	2
Rosellini,R.	1
Ross,H.	55
Rossi,L.	4
Rost	1
Rostan,E.	1
Rostowceff,S.	1
Rottenbach,H.	17
Roux,N.	6
Rudolph,A.	4
Rudolph,W.	10
Rumsey,H.J.	9
Rundkwist,E.	1
Ruppert,J.	4
Ruth,A.	2
Ruthe,R.	14
Rydberg,P.A.	2
Rydén,C.M.	1
Ryves,N.	1
Sabransky,H.	29
Šafer,J.	3
Sagorski	1
Sagorski,E.	87
Saint-George,F.J.	1
Saint-Lager,J.B.	4
Samaritani,J.B.	4
Sampaio,G.	30
Sampaio,L.	1
Sandahl,E.W.	1
Sandaz,E.	2
Sandberg,J.H.	1
Santesson,K.H.	3
Santesson,O. B.	1
Santos,A. dos	1
Sartori,J.	9
Sauter	1
Scaetta,H.F.A.	1
Schade,F.A.	9
Schafferer	1
Schaper,C.	1
Scharlok	1
Schatz,J.A.	3
Schek,J.	1
Schelkovnikov,A.	3
Scheppig,C.	1
Scherzer,Chr.	1
Schill	1
Schiötz,L.T.	1
Schirajewsky,J.	15
Schlechter,M.	5
Schlechter,R.	1
Schlickum	1
Schliephacke,C.	1
Schmidt,J.J.H.	9
Schmidt,R.	1
Schmitz,E.	3
Schnvanefeld	1
Scholz,C.	12
Schönach,H.	1
Schreiber,M.	1
Schröder	1
Schuh,R.	3
Schuller,A.	9
Schultz,A.	3
Schultz,F.	4
Schulz,R.	1
Schulze,M.	6
Schumann,W.	4
Schupp	30
Schuster	1
Schütt	1
Schütte,O.	52
Schwarz,I.	1
Sebastião,S.	1
Sederholm,J.	1
Seguenza,G.	22
Seidel	2
Seine	1
Semler,C.	12
Sennen,F.	318
Seresche	1
Servít,M.	1
Sheldon,E.P.	5
Siehe,W.	3
Silhol,F.	1
Silipranti,G.	2
Silva Tavares,J. da	2
Silva,S.R.	1
Silvestre,S.	1
Sim,T.R.	1
Simon,E.	4
Simonkai,L.	1
Sintenis,P.	12
Sireitschikoff,D.	111
Sjusew,P.W.	1
Smith,C.O.	1
Söderen,E.	2
Söderlund,M.	1
Sommer,J.	7
Sommier,S.	539
Sonklar,C.A.	1
Sordelli,Ferd.	2
Soulié,J.	11
Spencer,M.F.	13
Spindler,G.	8
Sportelli,V.	3
Spruner,W. von	2
Stadlmann,J.	2
Statzer,M. von	4
Steele,E.S.	16
Stefani,J.	38
Steinitz,W.	1
Stelé,J.	1
Stelzhamer,J.	4
Sterneck,A. von	14
Sterneck,J. von	9
Sterzing,H.	2
Steurer,C.	11
Stiefelhagen,H.	1
Stizenberger,E.	1
Stolba,F.	3
Strauss,T.	4
Stříbrný,V.	155
Strich,J.	7
Stuckert,T.	2
Sturniolo	12
St-Yves,A.	1
Sudre,H.	19
Sudworth,G.B.	5
Sukaczev,W.N.	1
Sukatschow,W.	1
Svedenberg,F.	2
Svendsen,J.	1
Svensson,N.	1
Sydow,P.	1
Symonowiczówna,T.	21
Szepligeti,V.	1
Tait,A.	1
Taliev	1
Taravelli	1
Taube	1
Tauscher,J.A.	3
Taute	1
Terracciano,A.	11
Thaisz,L.	4
Thaisz,L.de	5
Thiébaut,C.	1
Thiébaut,J.	6
Thorburn,W.	1
Timothée,J.	2
Tocl,K.	6
Todaro,A.	12
Todd,W.	1
Toepffer,A.	9
Topitz,A.	6
Torges,K.E.W.	2
Torssander,A.	4
Toussaint,A.	3
Touton,K.	8
Traverso,G.B.	11
Treffer,G.	52
Tricomi,S.	3
Trinchieri,G.	1
Troch,P.	1
Trolander,A.S.	2
Tropea,C.	1
Trotter,A.	3
Troyer,P. von	17
Tscherning	1
Tscherning,F.A.	11
Tsevas,P.	1
Tunta,B.	3
Tuntas,B.	345
Türckheim,H. von	24
Turra,R.	1
Ullepitsch,J.	5
Umbach,L.M.	62
unclear	90
Untchj,K.	74
Uphof,J.C.T.	1
Urbas,M.	1
Urumoff,I.K.	2
Vaccari,A.	89
Vaccari,L.	89
Valbusa,U.	1
Vallenta,N.	1
various collectors	11
Velenovský,J.	1
Verguin,L.	2
Verlot,J.B.	2
Vesterlund,O.	2
Vetter,J.	1
Vichet,J. de	5
Vicioso,B.	84
Vicioso,C.	223
Victorin,F.	17
Vieux,H.	2
Vignolo-Lutati,F.	1
Vilhelm,J.	2
Vill,A.	1
Villani,A.	11
Vittoriano de Freitas	1
Vocke,A.	6
Vogel,P.	1
Voigtlaender-Tetzner,W.	2
Vončina,Vitus v.	1
Vrang,E.P.	1
Wacket,M.	2
Wagner,F.	5
Wagner,J.	45
Wagner,W.	1
Wahlstedt,L.J.	14
Waisbecker,A.	2
Waite,C.B.	1
Waldner,H.	2
Walker,H.A.	52
Walz,L.	3
Wangerin,W.	1
Wankow,J.W.	7
Ward,L.F.	1
Warnstorf,J.	2
Waterfield,W.B.	1
Watson,J.R.	6
Wecksell,J.A.	1
Weder,O.	1
Weidmann,A.	1
Weiler,G.	1
Wein,K.	1
Weinhard,L.	2
Weismayr	2
Westberg,G.	2
Westerberg,F.O.	6
Wetschky,M.	2
Wetzstein,A.	1
White,J.W.	8
Wibiral,E.	1
Wide,J.	1
Wik	1
Wilczek,E.	28
Wild,A.	2
Wild,C.	1
Wilhelm	2
Wilkinson,E.	2
Williamson,H.B.	1
Willkomm,H.M.	4
Wirén,R.	2
Wirtgen,F.	3
Wiström,Johan Alfred	1
Wolf	2
Wolf,A.	1
Wolf,F.O.	25
Wolf,G.	8
Wolf,T.	3
Wolff,J.	1
Wood,J.M.	561
Wooton,E.O.	5
Woronow,G.	18
Woronowa,O.	6
Wrege,E.	1
Wulff,T.	1
Wylie,J.	134
Zacharow,S.	1
Zahn,H.	53
Zetterstedt,J.E.	2
Ziesché,H.	48
Zimmermann,C.	1
Zinger,N.	1
Zinsmeister,J.B.	14
Zmuda,A.J.	1
Zodda,G.	126
Zsák,Z.	9

## Sheet: S6 Series
Flora Italica Exsiccata Series II (Fiori & Béguinot)	1154
Flora Italica Exsiccata (Fiori, Béguinot & Pampanini)	1072
Plantes d'Espagne - F. Sennen	277
De Heldreich Herbarium Graecum Normale	258
Biltmore Herbarium	117
W. Becker Violae exsiccatae	95
Herbarium Normale (I. Dörfler)	85
Flora graeca exsiccata (T. G. Orphanides)	77
Plantae Mexicanae (C.G. Pringle, 1902)	65
Iter transcaspico-persicum 1900-1901 (P. Sintenis)	50
Elisèe Reverchon - Plantes d'Algerie - 1896 (Kabylie)	48
De Heldreich plantae exsicc. Florae Hellenicae	47
Elisèe Reverchon - Plantes d'Algerie - 1898 (Kabylie)	44
Reliquiae Orphanideae curante Th. De Heldreich	39
Flora Italica Exsiccata Series III (Fiori & Béguinot)	38
Iter Italicum quartum anni 1898 curavit I. Dörfler (G. Rigo)	37
Herbarium Generale Rosarum Europaearum Exsiccatum (M. Gandoger)	36
Plantae Canarienses	36
Elisée Réverchon - Plantes d'Espagne 1899	34
Dr. A. v. Hayek. Flora stiriaca exsiccata	33
Elisée Réverchon - Plantes d'Espagne 1895	32
Elisèe Reverchon - Plantes d'Algerie - 1897 (Kabylie)	27
Plantae Saharae algeriensis	27
Flora silesiaca exsiccata (A. Callier)	24
Flora Italica Exsiccata (Adr. Fiori, A. Béguinot)	23
Flora von Guatemala, Dept. Alta Verapaz.	23
Plants of West Virginia - United States Commission of fish and fisheries investigations 1900	21
J. Bornmüller: Iter Persico-turcicum 1892-93	20
Elisée Réverchon - Plantes d'Espagne 1894	19
Plantae Exsiccatae Canarienses	19
Plantae exsiccatae florae graecae (E. Halácsy)	18
Porta et Rigo, Iter IV. Hispanicum 1895	17
Dr. E. Rosenstock, Filices austro-brasil. exsiccatae	14
Plantae Mexicanae (C.G. Pringle, 1904)	14
F. Karo Plantae Dahuricae	13
Elisée Réverchon - Plantes d'Espagne - 1906	12
Elisée Réverchon - Plantes d'Espagne - 1905	11
Elisée Réverchon - Plantes d'Espagne 1898-1899	10
Iter Tauricum tertium anni 1900 curavit I. Dörfler (A. Callier)	10
J. Bornmüller: Iter Persicum alterum 1902	10
Plantae Mexicanae (C.G. Pringle, 1901)	10
Elisée Réverchon - Plantes d'Espagne - 1907	9
Iter tauricum secundum a. 1896 (A. Callier)	9
Elisée Réverchon - Plantes d'Espagne - 1904	8
De Heldreich Herbarium Florae Hellenicae	7
Elisée Réverchon - Plantes d'Espagne - 1903	7
Plantes de la Nouvelle-Caledonie G. Bonati	7
Porta et Rigo, Iter III. Hispanicum 1891	7
Elisée Réverchon - Plantes d'Espagne 1896	6
Flora Aegaea (curavit I.Dörfler)	6
Flora selecta exsiccata (C. Magnier)	6
Iter Creticum 1904 (I. Dörfler)	6
J. Bornmüller: Iter Aegyptiacum 1908	6
Plantae creticae curavit I. Dörfler	6
Plantae Mexicanae (C.G. Pringle)	6
Plantes de Tunisie	6
Société Française 1919 Exsicc. Ch. Duffour	6
United States Department of Agriculture	6
Elisée Réverchon - Plantes d'Espagne - 1902	5
Elisée Réverchon - Plantes d'Espagne 1890	5
Elisée Réverchon - Plantes d'Espagne 1891	5
Herbarium of North Western College, Naperville, Illinois, USA	5
Iter Caucasicum (Europa), S. Sommier & E. Levier	5
J. Bornmüller: Iter Anatolicum tertium 1899	5
M. Gandoger - Flora Africae borealis	5
P. Sintenis: Iter orientale 1894	5
Plantae Mexicanae (C.G. Pringle, 1903)	5
Elisée Réverchon - Plantes d'Espagne - 1900	4
Iter Italicum quintum anni 1899 curavit I. Dörfler (G. Rigo)	4
J. Bornmüller: Lydiae et Cariae pl. exsicc. 1906	4
P. Sintenis: Iter thessalicum 1896	4
Plantae Mexicanae (C.G. Pringle 1899)	4
Plantae siculae rariores	4
Elisèe Reverchon - Plantes de Corse - 1885	3
Elisee Reverchon - Plantes de l'Andalousie 1890	3
Elisée Réverchon - Plantes d'Espagne 1889	3
J. Bornmüller, pl. exs. Anatoliae orient. a 1890	3
J. Bornmüller: Plantae exsiccatae Canariensis 1901	3
Plantae Maroccanae	3
Société pour l’Étude de la Flore Franco-Helvétique	3
De Heldreich Flora Graeca Exsiccata	2
Elisèe Reverchon - Plantes de Corse - 1895	2
Elisée Réverchon - Plantes d'Espagne 1892	2
Elisée Réverchon - Plantes d'Espagne 1893	2
F. Schultz, herbarium normale, nov. ser. Cent. 1	2
F. Schultz, Herbarium normale, nov. ser., cent. 1	2
J. Bornmüller, pl. exs. Anatoliae orient. a 1889	2
Plantae Mexicanae (C.G. Pringle 1893)	2
Plantae Mexicanae (C.G. Pringle, 1900)	2
Plantae Mexicanae (C.G. Pringle, 1906)	2
Plantae Mexicanae (C.G. Pringle, 1907)	2
Plants of the Pacific Coast, Distributed by C. F. Baker	2
Porta et Rigo, Iter II. Hispanicum 1890	2
Société Dauphinoise, 2e série, 1890.	2
Société Dauphinoise, 2e série, 1891	2
Société Dauphinoise, 2e série, 1892	2
Société Française 1911 Exsicc. Ch. Duffour	2
Société Rochelaise	2
Carices Exsiccatae (A. Kneucker)	1
Elisèe Reverchon - Plantes de France - 1886	1
Elisee Reverchon - Plantes de l'Andalousie 1889	1
Elisée Réverchon - Plantes d'Espagne - 1901	1
Elisée Réverchon - Plantes d'Espagne 1906	1
F. Schultz, Herbarium Normale, Cent. 10	1
F. Schultz, Herbarium Normale, Cent. 3	1
F. Schultz, Herbarium Normale, Cent. 6	1
F. Schultz, Herbarium Normale, Cent. 8	1
F. Schultz, herbarium normale, nov. ser., Cent. 27	1
F. Schultz, Herbarium normale, nov. ser., cent. 30	1
FlORA AEGAEA. curant. Th.de Heldreich et E. de Halácsy.	1
Flora Hispanica exsiccata (M. Gandoger)	1
Flora italica	1
Flora kiliensis	1
Flora lusitanica	1
Heldreich Herbarium Graecum normale	1
Herbarium Botanical Department Northern India	1
Howell's Pacific Coast Plants	1
J. Bornmüller: Iter Syriacum 1897	1
Kneucker A.: Cyperaceae (exclus. Carices) et Juncaceae exsiccatae. VIII. 1911	1
Lydiae et Cariae Plantae Exssiccatae	1
M. Gandoger - Flora Algeriensis exsiccata	1
P. Sintenis et J. Bornmüller, Iter Turcicum 1891	1
Plantae Amuricae et Zeaënsae. (F. Karo) curavit I.Dörfler.	1
Plantae Criticae Saxoniae	1
Plantae exsiccatae Canarienses (J. F. N. Bornmüller)	1
Plantae in Etruria lectae (Stèphen Sommier)	1
Plantae mexicanae	1
Plantae Mexicanae (C.G. Pringle 1897)	1
Rabenhorst, Cryptg. vascul. Europ.	1
Société du Sud-Est.	1
Société Française 1917 Exsicc. Ch. Duffour	1
Société Française 1918 Exsicc. Ch. Duffour	1
Société Française 1920 Exsicc. Ch. Duffour	1
